# Supplementary material for: Association Between Maternal Genome-Wide Polygenic Scores for Psychiatric and Neurodevelopmental Disorders and Adverse Perinatal Events: A Danish Population-Based Study
Source: Biol Psychiatry Glob Open Sci. 2025 Sep 17;6(1):100613. doi: 10.1016/j.bpsgos.2025.100613 (PMC12657294; doi:10.1016/j.bpsgos.2025.100613)
Supplement: Figure S1–S3 and Tables S1–S7 [file mmc1.xlsx]

## Sheet: Supplementary Tables&Figures
Supplementary Table 1	Detailed descriptions of registers used in this study
Supplementary Table 2	Summary statistics used in this study
Supplementary Table 3	Associations between PGS and studied psychiatric conditions
Supplementary Table 4	Associations between 8 psychiatric conditions PGS and adverse perinatal events (Main analysis, n=13,085)
Supplementary Table 5	Associations between 8 psychiatric conditions PGS and adverse perinatal events (sensitivity analysis, population without any mental illness, n=7,030)
Supplementary Table 6	Associations between 8 psychiatric conditions PGS and adverse perinatal events (sensitivity analysis, represent group, n=3,740)
Supplementary Table 7	Associations of maternal PGS for left-handedness (negative control PGS) and adverse perinatal events
Supplementary Figure 1	Distribution of PGS among cases (with studied psychiatric disorders) and controls
Supplementary Figure 2	Associations between 8 psychiatric conditions PGS and the cumulative perinatal risk score (sensitivity analysis, represent group, n=3,740)
Supplementary Figure 3	Associations between 8 psychiatric conditions PGS and the cumulative perinatal risk score (sensitivity analysis, population without any mental illness, n=7,030)

## Sheet: Supplementary Table 1
Supplementary Table 1	Detailed descriptions of registers used in this study
National registry	Year covered	Variables relevant to the current study
Medical Birth Register	1997-2015	Pregnancy and Neonatal factors
Psychiatric Central Research Registers	Since 1968	Mental illness (ICD-10 code, F chapter)
National Prescription Registry	Since 1995	Antidepressant (ATC code N06A)
Civil Registration System	Since 1968	Birth date; Maternal education

## Sheet: Supplementary Table 2
Supplementary Table 2	Summary statistics used in this study
Mental illness	PubMed ID	N	Ncases	Ncontrol
ADHD	30478444	15237	4225	11012
ASD	30804558	10610	5305	5305
Schizophrenia	Preprint*	132427	64689	67738
Depression	30718901	775457	230118	545339
Anxiety	31427789	118397	31655	86742
Bipolar disoder	Preprint*	385726	40488	345238
OCD	28761083	9725	2688	7037
Anorexia nervosa	31308545	45671	11940	33731
* Under embargo until main publication published. Can be used before with permission from PGC. Note, ADHD, Attention-deficit/hyperactivity disorder; ASD, Autism Spectrum Disorder; OCD, Obsessive-Compulsive Disorder.

## Sheet: Supplementary Table 3
Supplementary Table 3	Associations between PGS and studied psychiatric conditions
	ICD-10 (Main Diagnoses)	OR (95%CI)
Schizophrenia	F20	1.26 (1.22-1.30)
Depression	F32, F33, F34, F38, F39	1.23 (1.21-1.26)
Bipolar disorder	F30, F31	1.45 (1.38-1.52)
Anxiety	F41	1.11 (1.07-1.15)
OCD	F42	1.23 (1.18-1.30)
Anorexia nervosa	F50.0, F50.1	1.41 (1.37-1.46)
ASD	F84.0, F84.1, F84.5, F84.8, F84.9	1.15 (1.13-1.18)
ADHD	F90.0	1.20 (1.18-1.23)
Note, ADHD, Attention-deficit/hyperactivity disorder; ASD, Autism Spectrum Disorder; OCD, Obsessive-Compulsive Disorder.

## Sheet: Supplementary Table 4
Supplementary Table 4	Associations between 8 psychiatric conditions PGS and adverse perinatal events (Main analysis, n=13,085)
PGS	Perinatal risk factors	OR (95% CI)	Std.error	statistic	p.value	FDR-adjusted p
ADHD PGS	Maternal smoking
ADHD PGS	Non-smoker	Ref.
ADHD PGS	Stopping smoking	1.05 ( 0.98 - 1.13 )	0.0354987	1.36254	0.173028	0.377517
ADHD PGS	1-10 cigarettes/day	1.1 ( 1.05 - 1.16 )	0.0255923	3.68489	0.000228797	0.00173404
ADHD PGS	Greater than 10 cigarettes/day	1.15 ( 1.07 - 1.23 )	0.0363174	3.74808	0.000178196	0.00143764
ADHD PGS	Maternal BMI during early pregancy
ADHD PGS	Underweight and normal	Ref.
ADHD PGS	Overweight	1.02 ( 0.97 - 1.06 )	0.0226556	0.773629	0.43915	0.638764
ADHD PGS	Obesity	1.04 ( 0.99 - 1.1 )	0.0258589	1.66807	0.0953027	0.254141
ADHD PGS	Maternal age at first birth
ADHD PGS	< 20 years	1.12 ( 1.04 - 1.21 )	0.0375348	3.03201	0.00242927	0.0129561
ADHD PGS	20-24 years	1.09 ( 1.05 - 1.14 )	0.0210979	4.2678	1.97414e-05	0.000203055
ADHD PGS	25-29 years	Ref.
ADHD PGS	30-36 years	0.91 ( 0.86 - 0.96 )	0.0281588	-3.43987	0.000581987	0.00364374
ADHD PGS	Maternal cohabitation status
ADHD PGS	Cohabitation	Ref.
ADHD PGS	Non-cohabitation	1.09 ( 1.04 - 1.14 )	0.023369	3.56218	0.000367787	0.00240733
ADHD PGS	Maternal education level
ADHD PGS	Above mandatory education	Ref.
ADHD PGS	Mandatory education	1.14 ( 1.1 - 1.18 )	0.0188809	6.93742	3.99322e-12	1.91674e-10
ADHD PGS	Birth weight for gestational age
ADHD PGS	Small for gestational age (<10th)	0.96 ( 0.91 - 1.02 )	0.0277756	-1.39345	0.163485	0.367841
ADHD PGS	Normal for gestational age (10-90th)	Ref.
ADHD PGS	Large for gestational age (>90th)	0.97 ( 0.91 - 1.02 )	0.0296317	-1.14512	0.252158	0.479515
ADHD PGS	Birth weight
ADHD PGS	< 2500g	0.98 ( 0.91 - 1.06 )	0.038795	-0.460547	0.645124	0.770894
ADHD PGS	2500-3999g	Ref.
ADHD PGS	>3999g	0.99 ( 0.94 - 1.04 )	0.0269661	-0.483073	0.629044	0.761196
ADHD PGS	Gestational age
ADHD PGS	Preterm	1.04 ( 0.97 - 1.12 )	0.0369111	1.0635	0.287556	0.505773
ADHD PGS	Term	Ref.
ADHD PGS	Post-term	0.98 ( 0.93 - 1.04 )	0.0281727	-0.54063	0.588763	0.750282
ADHD PGS	Apgar score at 5 minutes
ADHD PGS	Normal	Ref.
ADHD PGS	Low	0.86 ( 0.73 - 1.01 )	0.0841663	-1.83491	0.0665197	0.18782
ADHD PGS	Caesarean section
ADHD PGS	No	Ref.
ADHD PGS	Yes	1.05 ( 1 - 1.1 )	0.0226256	2.14406	0.0320282	0.107257
ASD PGS	Maternal smoking
ASD PGS	Non-smoker	Ref.
ASD PGS	Stopping smoking	1.06 ( 0.98 - 1.13 )	0.0354578	1.51344	0.130169	0.328848
ASD PGS	1-10 cigarettes/day	0.98 ( 0.94 - 1.03 )	0.0254775	-0.660411	0.50899	0.691458
ASD PGS	Greater than 10 cigarettes/day	1.01 ( 0.94 - 1.08 )	0.0360033	0.166176	0.868019	0.932796
ASD PGS	Maternal BMI during early pregancy
ASD PGS	Underweight and normal	Ref.
ASD PGS	Overweight	0.99 ( 0.95 - 1.04 )	0.022658	-0.323996	0.745941	0.838148
ASD PGS	Obesity	0.95 ( 0.91 - 1 )	0.0258475	-1.84592	0.064904	0.187139
ASD PGS	Maternal age at first birth
ASD PGS	< 20 years	1 ( 0.93 - 1.08 )	0.037223	0.0995146	0.92073	0.943372
ASD PGS	20-24 years	0.99 ( 0.95 - 1.03 )	0.0210194	-0.48525	0.627499	0.761196
ASD PGS	25-29 years	Ref.
ASD PGS	30-36 years	1.09 ( 1.03 - 1.15 )	0.0282877	2.97376	0.00294178	0.0146074
ASD PGS	Maternal cohabitation status
ASD PGS	Cohabitation	Ref.
ASD PGS	Non-cohabitation	0.96 ( 0.92 - 1.01 )	0.023262	-1.64563	0.0998397	0.261398
ASD PGS	Maternal education level
ASD PGS	Above mandatory education	Ref.
ASD PGS	Mandatory education	0.98 ( 0.95 - 1.02 )	0.0187696	-1.04313	0.296888	0.508951
ASD PGS	Birth weight for gestational age
ASD PGS	Small for gestational age (<10th)	0.99 ( 0.94 - 1.05 )	0.0277479	-0.309868	0.756661	0.838148
ASD PGS	Normal for gestational age (10-90th)	Ref.
ASD PGS	Large for gestational age (>90th)	1.01 ( 0.96 - 1.08 )	0.0295939	0.485575	0.627269	0.761196
ASD PGS	Birth weight
ASD PGS	< 2500g	0.98 ( 0.91 - 1.06 )	0.0387581	-0.558251	0.576673	0.748116
ASD PGS	2500-3999g	Ref.
ASD PGS	>3999g	0.98 ( 0.93 - 1.03 )	0.0269472	-0.77616	0.437655	0.638764
ASD PGS	Gestational age
ASD PGS	Preterm	0.96 ( 0.9 - 1.03 )	0.0368642	-1.0331	0.301559	0.510876
ASD PGS	Term	Ref.
ASD PGS	Post-term	1 ( 0.94 - 1.05 )	0.0281128	-0.135233	0.892427	0.937352
ASD PGS	Apgar score at 5 minutes
ASD PGS	Normal	Ref.
ASD PGS	Low	0.92 ( 0.78 - 1.09 )	0.0838913	-0.943244	0.345556	0.560865
ASD PGS	Caesarean section
ASD PGS	No	Ref.
ASD PGS	Yes	1 ( 0.96 - 1.04 )	0.0225912	-0.0749171	0.940281	0.943372
SCZ PGS	Maternal smoking
SCZ PGS	Non-smoker	Ref.
SCZ PGS	Stopping smoking	1.09 ( 1.02 - 1.17 )	0.0354699	2.47195	0.0134377	0.052298
SCZ PGS	1-10 cigarettes/day	1.02 ( 0.97 - 1.07 )	0.0255031	0.853901	0.39316	0.627639
SCZ PGS	Greater than 10 cigarettes/day	1.05 ( 0.98 - 1.13 )	0.0360103	1.38132	0.167179	0.370366
SCZ PGS	Maternal BMI during early pregancy
SCZ PGS	Underweight and normal	Ref.
SCZ PGS	Overweight	0.87 ( 0.83 - 0.91 )	0.0228173	-6.06059	1.35621e-09	2.44118e-08
SCZ PGS	Obesity	0.83 ( 0.79 - 0.88 )	0.0260703	-6.98028	2.94601e-12	1.91674e-10
SCZ PGS	Maternal age at first birth
SCZ PGS	< 20 years	1.04 ( 0.97 - 1.12 )	0.0371541	1.14291	0.253077	0.479515
SCZ PGS	20-24 years	1.02 ( 0.98 - 1.07 )	0.0210719	1.05867	0.289752	0.505773
SCZ PGS	25-29 years	Ref.
SCZ PGS	30-36 years	1.07 ( 1.01 - 1.13 )	0.028296	2.36919	0.017827	0.0641773
SCZ PGS	Maternal cohabitation status
SCZ PGS	Cohabitation	Ref.
SCZ PGS	Non-cohabitation	1.08 ( 1.03 - 1.13 )	0.0233076	3.11301	0.0018519	0.0106669
SCZ PGS	Maternal education level
SCZ PGS	Above mandatory education	Ref.
SCZ PGS	Mandatory education	1.01 ( 0.98 - 1.05 )	0.0187919	0.775755	0.437894	0.638764
SCZ PGS	Birth weight for gestational age
SCZ PGS	Small for gestational age (<10th)	0.98 ( 0.93 - 1.03 )	0.0277886	-0.838739	0.401616	0.627639
SCZ PGS	Normal for gestational age (10-90th)	Ref.
SCZ PGS	Large for gestational age (>90th)	0.98 ( 0.92 - 1.04 )	0.0296595	-0.79533	0.426421	0.638764
SCZ PGS	Birth weight
SCZ PGS	< 2500g	1 ( 0.92 - 1.08 )	0.0388004	-0.079877	0.936335	0.943372
SCZ PGS	2500-3999g	Ref.
SCZ PGS	>3999g	1 ( 0.95 - 1.05 )	0.0270069	-0.085545	0.931828	0.943372
SCZ PGS	Gestational age
SCZ PGS	Preterm	0.97 ( 0.9 - 1.05 )	0.0369273	-0.758667	0.448052	0.645194
SCZ PGS	Term	Ref.
SCZ PGS	Post-term	1.06 ( 1 - 1.12 )	0.0282185	1.97034	0.0487998	0.156159
SCZ PGS	Apgar score at 5 minutes
SCZ PGS	Normal	Ref.
SCZ PGS	Low	0.99 ( 0.84 - 1.17 )	0.0839744	-0.0710327	0.943372	0.943372
SCZ PGS	Caesarean section
SCZ PGS	No	Ref.
SCZ PGS	Yes	1.04 ( 1 - 1.09 )	0.0226665	1.89814	0.0576776	0.174981
BPD PGS	Maternal smoking
BPD PGS	Non-smoker	Ref.
BPD PGS	Stopping smoking	1.02 ( 0.95 - 1.09 )	0.0354985	0.51978	0.603217	0.761196
BPD PGS	1-10 cigarettes/day	0.99 ( 0.94 - 1.04 )	0.0255205	-0.44875	0.653612	0.771476
BPD PGS	Greater than 10 cigarettes/day	1.05 ( 0.98 - 1.13 )	0.0360862	1.48355	0.13793	0.331031
BPD PGS	Maternal BMI during early pregancy
BPD PGS	Underweight and normal	Ref.
BPD PGS	Overweight	0.98 ( 0.94 - 1.03 )	0.0226993	-0.81278	0.416344	0.637804
BPD PGS	Obesity	0.94 ( 0.89 - 0.98 )	0.025911	-2.54744	0.0108517	0.044647
BPD PGS	Maternal age at first birth
BPD PGS	< 20 years	1.04 ( 0.97 - 1.12 )	0.0372036	1.0587	0.289738	0.505773
BPD PGS	20-24 years	1.02 ( 0.97 - 1.06 )	0.021098	0.739943	0.459334	0.654892
BPD PGS	25-29 years	Ref.
BPD PGS	30-36 years	1.07 ( 1.01 - 1.13 )	0.0282272	2.42369	0.0153635	0.0567268
BPD PGS	Maternal cohabitation status
BPD PGS	Cohabitation	Ref.
BPD PGS	Non-cohabitation	1.02 ( 0.97 - 1.07 )	0.0232944	0.784921	0.4325	0.638764
BPD PGS	Maternal education level
BPD PGS	Above mandatory education	Ref.
BPD PGS	Mandatory education	0.99 ( 0.96 - 1.03 )	0.0188031	-0.45687	0.647765	0.770894
BPD PGS	Birth weight for gestational age
BPD PGS	Small for gestational age (<10th)	0.97 ( 0.92 - 1.02 )	0.0277822	-1.15646	0.247494	0.479515
BPD PGS	Normal for gestational age (10-90th)	Ref.
BPD PGS	Large for gestational age (>90th)	0.99 ( 0.93 - 1.05 )	0.0296557	-0.441176	0.659085	0.771612
BPD PGS	Birth weight
BPD PGS	< 2500g	0.93 ( 0.86 - 1 )	0.0387748	-1.94264	0.0520593	0.162968
BPD PGS	2500-3999g	Ref.
BPD PGS	>3999g	0.98 ( 0.93 - 1.04 )	0.0270077	-0.599513	0.548831	0.725061
BPD PGS	Gestational age
BPD PGS	Preterm	0.98 ( 0.91 - 1.05 )	0.0369069	-0.584046	0.559189	0.73203
BPD PGS	Term	Ref.
BPD PGS	Post-term	1.04 ( 0.98 - 1.1 )	0.0281949	1.32831	0.184075	0.389528
BPD PGS	Apgar score at 5 minutes
BPD PGS	Normal	Ref.
BPD PGS	Low	0.96 ( 0.81 - 1.13 )	0.083898	-0.541765	0.587981	0.750282
BPD PGS	Caesarean section
BPD PGS	No	Ref.
BPD PGS	Yes	1.01 ( 0.97 - 1.06 )	0.0226451	0.632437	0.527102	0.702802
MDD PGS	Maternal smoking
MDD PGS	Non-smoker	Ref.
MDD PGS	Stopping smoking	1.11 ( 1.04 - 1.19 )	0.0355978	2.9871	0.0028164	0.0144844
MDD PGS	1-10 cigarettes/day	1.19 ( 1.13 - 1.25 )	0.0256917	6.72862	1.71285e-11	6.16627e-10
MDD PGS	Greater than 10 cigarettes/day	1.24 ( 1.15 - 1.33 )	0.036338	5.87522	4.22281e-09	6.7565e-08
MDD PGS	Maternal BMI during early pregancy
MDD PGS	Underweight and normal	Ref.
MDD PGS	Overweight	1.09 ( 1.04 - 1.14 )	0.0226876	3.77613	0.000159283	0.00143355
MDD PGS	Obesity	1.08 ( 1.03 - 1.14 )	0.0258858	3.09402	0.00197463	0.0109364
MDD PGS	Maternal age at first birth
MDD PGS	< 20 years	1.26 ( 1.17 - 1.36 )	0.037547	6.17219	6.73496e-10	1.38548e-08
MDD PGS	20-24 years	1.14 ( 1.1 - 1.19 )	0.0212225	6.31821	2.64609e-10	7.62075e-09
MDD PGS	25-29 years	Ref.
MDD PGS	30-36 years	0.97 ( 0.92 - 1.03 )	0.0282263	-1.05479	0.291522	0.505773
MDD PGS	Maternal cohabitation status
MDD PGS	Cohabitation	Ref.
MDD PGS	Non-cohabitation	1.16 ( 1.11 - 1.21 )	0.0234124	6.23701	4.4602e-10	1.07045e-08
MDD PGS	Maternal education level
MDD PGS	Above mandatory education	Ref.
MDD PGS	Mandatory education	1.23 ( 1.18 - 1.28 )	0.0190782	10.798	3.51802e-27	5.06595e-25
MDD PGS	Birth weight for gestational age
MDD PGS	Small for gestational age (<10th)	0.96 ( 0.91 - 1.01 )	0.0277714	-1.47114	0.141252	0.333447
MDD PGS	Normal for gestational age (10-90th)	Ref.
MDD PGS	Large for gestational age (>90th)	1.03 ( 0.97 - 1.09 )	0.0296269	1.06403	0.287314	0.505773
MDD PGS	Birth weight
MDD PGS	< 2500g	0.96 ( 0.89 - 1.03 )	0.0387749	-1.08695	0.277059	0.505773
MDD PGS	2500-3999g	Ref.
MDD PGS	>3999g	1.02 ( 0.97 - 1.07 )	0.0269665	0.70787	0.479026	0.663267
MDD PGS	Gestational age
MDD PGS	Preterm	1.03 ( 0.95 - 1.1 )	0.0368684	0.708796	0.478451	0.663267
MDD PGS	Term	Ref.
MDD PGS	Post-term	1 ( 0.94 - 1.05 )	0.0281743	-0.143192	0.886139	0.937352
MDD PGS	Apgar score at 5 minutes
MDD PGS	Normal	Ref.
MDD PGS	Low	1.04 ( 0.88 - 1.23 )	0.0838608	0.488998	0.624843	0.761196
MDD PGS	Caesarean section
MDD PGS	No	Ref.
MDD PGS	Yes	1.04 ( 1 - 1.09 )	0.0226274	1.74061	0.0817519	0.22639
Anxiety PGS	Maternal smoking
Anxiety PGS	Non-smoker	Ref.
Anxiety PGS	Stopping smoking	1.05 ( 0.98 - 1.12 )	0.0356169	1.30067	0.193371	0.392189
Anxiety PGS	1-10 cigarettes/day	1.02 ( 0.97 - 1.07 )	0.0256202	0.832104	0.40535	0.627639
Anxiety PGS	Greater than 10 cigarettes/day	1.17 ( 1.09 - 1.25 )	0.0361995	4.30551	1.66604e-05	0.000192304
Anxiety PGS	Maternal BMI during early pregancy
Anxiety PGS	Underweight and normal	Ref.
Anxiety PGS	Overweight	1.01 ( 0.97 - 1.06 )	0.0227898	0.485881	0.627051	0.761196
Anxiety PGS	Obesity	0.97 ( 0.92 - 1.02 )	0.0260227	-1.24534	0.213007	0.426014
Anxiety PGS	Maternal age at first birth
Anxiety PGS	< 20 years	1.11 ( 1.03 - 1.2 )	0.0373458	2.85689	0.00427812	0.0198726
Anxiety PGS	20-24 years	1.06 ( 1.02 - 1.1 )	0.02119	2.74873	0.00598273	0.0261064
Anxiety PGS	25-29 years	Ref.
Anxiety PGS	30-36 years	1.01 ( 0.95 - 1.07 )	0.0284501	0.295083	0.767931	0.844137
Anxiety PGS	Maternal cohabitation status
Anxiety PGS	Cohabitation	Ref.
Anxiety PGS	Non-cohabitation	1.07 ( 1.02 - 1.12 )	0.0234085	2.75791	0.0058173	0.0261064
Anxiety PGS	Maternal education level
Anxiety PGS	Above mandatory education	Ref.
Anxiety PGS	Mandatory education	1.1 ( 1.06 - 1.14 )	0.0189416	5.00298	5.64494e-07	8.12872e-06
Anxiety PGS	Birth weight for gestational age
Anxiety PGS	Small for gestational age (<10th)	0.93 ( 0.88 - 0.99 )	0.0279292	-2.44458	0.0145023	0.054956
Anxiety PGS	Normal for gestational age (10-90th)	Ref.
Anxiety PGS	Large for gestational age (>90th)	1.02 ( 0.96 - 1.08 )	0.0297924	0.72144	0.470639	0.663267
Anxiety PGS	Birth weight
Anxiety PGS	< 2500g	0.89 ( 0.83 - 0.97 )	0.039013	-2.86854	0.00412367	0.0197936
Anxiety PGS	2500-3999g	Ref.
Anxiety PGS	>3999g	1.05 ( 0.99 - 1.1 )	0.0271278	1.69903	0.0893137	0.242664
Anxiety PGS	Gestational age
Anxiety PGS	Preterm	0.9 ( 0.84 - 0.97 )	0.0371352	-2.73032	0.00632721	0.0267976
Anxiety PGS	Term	Ref.
Anxiety PGS	Post-term	1.04 ( 0.98 - 1.1 )	0.0283339	1.3108	0.189927	0.390706
Anxiety PGS	Apgar score at 5 minutes
Anxiety PGS	Normal	Ref.
Anxiety PGS	Low	0.97 ( 0.83 - 1.15 )	0.0842069	-0.314326	0.753273	0.838148
Anxiety PGS	Caesarean section
Anxiety PGS	No	Ref.
Anxiety PGS	Yes	0.99 ( 0.95 - 1.04 )	0.0227604	-0.36653	0.71397	0.822493
ANO PGS	Maternal smoking
ANO PGS	Non-smoker	Ref.
ANO PGS	Stopping smoking	0.99 ( 0.92 - 1.06 )	0.0355998	-0.258816	0.795777	0.868121
ANO PGS	1-10 cigarettes/day	0.96 ( 0.92 - 1.01 )	0.0255445	-1.44618	0.148126	0.342832
ANO PGS	Greater than 10 cigarettes/day	0.94 ( 0.88 - 1.01 )	0.0361052	-1.58782	0.112327	0.288842
ANO PGS	Maternal BMI during early pregancy
ANO PGS	Underweight and normal	Ref.
ANO PGS	Overweight	0.91 ( 0.87 - 0.95 )	0.0227678	-4.29638	1.73607e-05	0.000192304
ANO PGS	Obesity	0.89 ( 0.85 - 0.94 )	0.0259769	-4.31483	1.59726e-05	0.000192304
ANO PGS	Maternal age at first birth
ANO PGS	< 20 years	0.95 ( 0.88 - 1.02 )	0.0373162	-1.43957	0.149989	0.342832
ANO PGS	20-24 years	0.96 ( 0.92 - 1.00 )	0.0211224	-2.15337	0.0312892	0.107257
ANO PGS	25-29 years	Ref.
ANO PGS	30-36 years	1.00 ( 0.94 - 1.05 )	0.0281471	-0.127815	0.898296	0.937352
ANO PGS	Maternal cohabitation status
ANO PGS	Cohabitation	Ref.
ANO PGS	Non-cohabitation	0.97 ( 0.93 - 1.02 )	0.0233826	-1.32056	0.186649	0.389528
ANO PGS	Maternal education level
ANO PGS	Above mandatory education	Ref.
ANO PGS	Mandatory education	0.93 ( 0.90 - 0.97 )	0.0188534	-3.66955	0.000242978	0.00174944
ANO PGS	Birth weight for gestational age
ANO PGS	Small for gestational age (<10th)	0.95 ( 0.90 - 1.00 )	0.0278262	-1.89323	0.0583269	0.174981
ANO PGS	Normal for gestational age (10-90th)	Ref.
ANO PGS	Large for gestational age (>90th)	1.04 ( 0.98 - 1.10 )	0.0296538	1.34499	0.178629	0.383919
ANO PGS	Birth weight
ANO PGS	< 2500g	0.99 ( 0.92 - 1.07 )	0.0388768	-0.157056	0.875201	0.933547
ANO PGS	2500-3999g	Ref.
ANO PGS	>3999g	1.04 ( 0.99 - 1.1 )	0.0270107	1.48636	0.137185	0.331031
ANO PGS	Gestational age
ANO PGS	Preterm	1.04 ( 0.97 - 1.12 )	0.0369215	1.17805	0.238777	0.471012
ANO PGS	Term	Ref.
ANO PGS	Post-term	1.03 ( 0.97 - 1.09 )	0.028176	0.941116	0.346645	0.560865
ANO PGS	Apgar score at 5 minutes
ANO PGS	Normal	Ref.
ANO PGS	Low	1.06 ( 0.9 - 1.25 )	0.0838797	0.666967	0.504793	0.691458
ANO PGS	Caesarean section
ANO PGS	No	Ref.
ANO PGS	Yes	1 ( 0.95 - 1.04 )	0.022653	-0.16796	0.866614	0.932796
OCD PGS	Maternal smoking
OCD PGS	Non-smoker	Ref.
OCD PGS	Stopping smoking	0.99 ( 0.92 - 1.06 )	0.0354338	-0.40534	0.685227	0.795748
OCD PGS	1-10 cigarettes/day	0.94 ( 0.89 - 0.99 )	0.0255284	-2.49798	0.0124904	0.0499614
OCD PGS	Greater than 10 cigarettes/day	0.95 ( 0.88 - 1.02 )	0.0360883	-1.49398	0.13518	0.331031
OCD PGS	Maternal BMI during early pregancy
OCD PGS	Underweight and normal	Ref.
OCD PGS	Overweight	0.93 ( 0.89 - 0.97 )	0.0226857	-3.29629	0.0009797	0.0058782
OCD PGS	Obesity	0.91 ( 0.86 - 0.95 )	0.0258793	-3.74596	0.000179705	0.00143764
OCD PGS	Maternal age at first birth
OCD PGS	< 20 years	0.92 ( 0.86 - 0.99 )	0.0373075	-2.10257	0.0355034	0.116193
OCD PGS	20-24 years	0.95 ( 0.91 - 0.99 )	0.0210504	-2.35206	0.0186698	0.065572
OCD PGS	25-29 years	Ref.
OCD PGS	30-36 years	1.02 ( 0.97 - 1.08 )	0.0281374	0.835758	0.403291	0.627639
OCD PGS	Maternal cohabitation status
OCD PGS	Cohabitation	Ref.
OCD PGS	Non-cohabitation	0.92 ( 0.88 - 0.96 )	0.023309	-3.61654	0.000298562	0.00204728
OCD PGS	Maternal education level
OCD PGS	Above mandatory education	Ref.
OCD PGS	Mandatory education	0.93 ( 0.89 - 0.96 )	0.0188008	-4.07985	4.50652e-05	0.000432626
OCD PGS	Birth weight for gestational age
OCD PGS	Small for gestational age (<10th)	0.95 ( 0.9 - 1 )	0.0277613	-1.8454	0.0649787	0.187139
OCD PGS	Normal for gestational age (10-90th)	Ref.
OCD PGS	Large for gestational age (>90th)	1.01 ( 0.95 - 1.07 )	0.0296252	0.335438	0.737295	0.838148
OCD PGS	Birth weight
OCD PGS	< 2500g	0.96 ( 0.89 - 1.03 )	0.0387886	-1.13364	0.256945	0.480521
OCD PGS	2500-3999g	Ref.
OCD PGS	>3999g	1.01 ( 0.96 - 1.06 )	0.0269577	0.329087	0.74209	0.838148
OCD PGS	Gestational age
OCD PGS	Preterm	1 ( 0.93 - 1.07 )	0.0369127	-0.0855009	0.931863	0.943372
OCD PGS	Term	Ref.
OCD PGS	Post-term	1.03 ( 0.97 - 1.09 )	0.0281427	1.01491	0.310151	0.513353
OCD PGS	Apgar score at 5 minutes
OCD PGS	Normal	Ref.
OCD PGS	Low	0.95 ( 0.8 - 1.12 )	0.0840496	-0.647975	0.517001	0.695777
OCD PGS	Caesarean section
OCD PGS	No	Ref.
OCD PGS	Yes	1.02 ( 0.98 - 1.07 )	0.0226109	1.01681	0.309245	0.513353
Note, ADHD, Attention-deficit/hyperactivity disorder; ASD, Autism Spectrum Disorder; SCZ, schizophrenia; MDD, depression; BPD, bipolar disorder; OCD, Obsessive-Compulsive Disorder; ANO, anorexia nervosa.

## Sheet: Supplementary Table 5
Supplementary Table 5	Associations between 8 psychiatric conditions PGS and adverse perinatal events (sensitivity analysis, population without any mental illness, n=7,030)
PGS	Perinatal risk factors	OR (95% CI)	Std.error	statistic	p.value	FDR-adjusted p
ADHD PGS	Maternal smoking
ADHD PGS	Non-smoker	Ref.
ADHD PGS	Stopping smoking	1.06 ( 0.96 - 1.17 )	0.0491834	1.18975	0.234144	0.466068
ADHD PGS	1-10 cigarettes/day	1.08 ( 1.01 - 1.16 )	0.0358088	2.15373	0.0312613	0.128618
ADHD PGS	Greater than 10 cigarettes/day	1.23 ( 1.12 - 1.36 )	0.0507591	4.1494	3.33347e-05	0.000685742
ADHD PGS	Maternal BMI during early pregancy
ADHD PGS	Underweight and normal	Ref.
ADHD PGS	Overweight	1.03 ( 0.97 - 1.09 )	0.0312369	0.836108	0.403094	0.644951
ADHD PGS	Obesity	1.04 ( 0.97 - 1.12 )	0.0367558	1.17409	0.240358	0.467723
ADHD PGS	Maternal age at first birth
ADHD PGS	< 20 years	1.15 ( 1.05 - 1.26 )	0.0460976	3.0001	0.00269893	0.0209553
ADHD PGS	20-24 years	1.1 ( 1.04 - 1.17 )	0.0293618	3.24391	0.00117901	0.0113185
ADHD PGS	25-29 years	Ref.
ADHD PGS	30-36 years	0.89 ( 0.82 - 0.97 )	0.0413697	-2.7732	0.00555082	0.0363327
ADHD PGS	Maternal cohabitation status
ADHD PGS	Cohabitation	Ref.
ADHD PGS	Non-cohabitation	1.08 ( 1.02 - 1.16 )	0.0322245	2.52015	0.0117306	0.0675683
ADHD PGS	Maternal education level
ADHD PGS	Above mandatory education	Ref.
ADHD PGS	Mandatory education	1.17 ( 1.11 - 1.23 )	0.0270988	5.65885	1.52392e-08	5.48612e-07
ADHD PGS	Birth weight for gestational age
ADHD PGS	Small for gestational age (<10th)	0.99 ( 0.93 - 1.07 )	0.0363141	-0.158421	0.874125	0.933378
ADHD PGS	Normal for gestational age (10-90th)	Ref.
ADHD PGS	Large for gestational age (>90th)	0.93 ( 0.86 - 1.01 )	0.0416037	-1.76721	0.0771928	0.241647
ADHD PGS	Birth weight
ADHD PGS	< 2500g	0.97 ( 0.88 - 1.08 )	0.0535468	-0.480583	0.630813	0.796816
ADHD PGS	2500-3999g	Ref.
ADHD PGS	>3999g	0.96 ( 0.89 - 1.03 )	0.03625	-1.13132	0.257919	0.48869
ADHD PGS	Gestational age
ADHD PGS	Preterm	1.07 ( 0.97 - 1.18 )	0.0510811	1.31817	0.187448	0.40082
ADHD PGS	Term	Ref.
ADHD PGS	Post-term	1.03 ( 0.95 - 1.1 )	0.0367779	0.702496	0.48237	0.708789
ADHD PGS	Apgar score at 5 minutes
ADHD PGS	Normal	Ref.
ADHD PGS	Low	0.74 ( 0.58 - 0.94 )	0.122048	-2.47471	0.0133346	0.0711179
ADHD PGS	Caesarean section
ADHD PGS	No	Ref.
ADHD PGS	Yes	1.07 ( 1.01 - 1.14 )	0.0313566	2.24785	0.0245857	0.118011
ASD PGS	Maternal smoking
ASD PGS	Non-smoker	Ref.
ASD PGS	Stopping smoking	1.08 ( 0.98 - 1.18 )	0.0490504	1.49348	0.135311	0.330251
ASD PGS	1-10 cigarettes/day	0.97 ( 0.9 - 1.04 )	0.0356521	-0.866018	0.38648	0.639692
ASD PGS	Greater than 10 cigarettes/day	1.03 ( 0.93 - 1.14 )	0.0502305	0.59876	0.549333	0.753371
ASD PGS	Maternal BMI during early pregancy
ASD PGS	Underweight and normal	Ref.
ASD PGS	Overweight	0.99 ( 0.93 - 1.05 )	0.0312631	-0.481157	0.630405	0.796816
ASD PGS	Obesity	0.95 ( 0.89 - 1.02 )	0.0367141	-1.3504	0.176889	0.40082
ASD PGS	Maternal age at first birth
ASD PGS	< 20 years	0.99 ( 0.9 - 1.08 )	0.0458073	-0.225093	0.821907	0.924599
ASD PGS	20-24 years	1 ( 0.94 - 1.05 )	0.0292538	-0.140034	0.888633	0.933378
ASD PGS	25-29 years	Ref.
ASD PGS	30-36 years	1.08 ( 1 - 1.17 )	0.0414715	1.84699	0.0647479	0.221993
ASD PGS	Maternal cohabitation status
ASD PGS	Cohabitation	Ref.
ASD PGS	Non-cohabitation	1 ( 0.94 - 1.06 )	0.0321123	-0.101191	0.919399	0.945401
ASD PGS	Maternal education level
ASD PGS	Above mandatory education	Ref.
ASD PGS	Mandatory education	1 ( 0.94 - 1.05 )	0.0268867	-0.184477	0.853639	0.933378
ASD PGS	Birth weight for gestational age
ASD PGS	Small for gestational age (<10th)	1 ( 0.94 - 1.08 )	0.0362641	0.124437	0.900969	0.933378
ASD PGS	Normal for gestational age (10-90th)	Ref.
ASD PGS	Large for gestational age (>90th)	1.08 ( 1 - 1.18 )	0.0416969	1.9508	0.0510805	0.188605
ASD PGS	Birth weight
ASD PGS	< 2500g	0.98 ( 0.88 - 1.09 )	0.0533916	-0.405737	0.684936	0.835854
ASD PGS	2500-3999g	Ref.
ASD PGS	>3999g	1.01 ( 0.94 - 1.09 )	0.0363251	0.345139	0.72999	0.868748
ASD PGS	Gestational age
ASD PGS	Preterm	0.94 ( 0.85 - 1.04 )	0.0508978	-1.18556	0.235796	0.466068
ASD PGS	Term	Ref.
ASD PGS	Post-term	1 ( 0.94 - 1.08 )	0.0367415	0.133437	0.893848	0.933378
ASD PGS	Apgar score at 5 minutes
ASD PGS	Normal	Ref.
ASD PGS	Low	0.93 ( 0.73 - 1.18 )	0.120807	-0.600323	0.548291	0.753371
ASD PGS	Caesarean section
ASD PGS	No	Ref.
ASD PGS	Yes	0.98 ( 0.92 - 1.04 )	0.0313129	-0.72346	0.469397	0.696837
SCZ PGS	Maternal smoking
SCZ PGS	Non-smoker	Ref.
SCZ PGS	Stopping smoking	1.12 ( 1.02 - 1.24 )	0.0492036	2.36245	0.0181547	0.093367
SCZ PGS	1-10 cigarettes/day	1.03 ( 0.96 - 1.1 )	0.0355661	0.790415	0.429286	0.671925
SCZ PGS	Greater than 10 cigarettes/day	1.12 ( 1.01 - 1.23 )	0.0502567	2.20428	0.0275049	0.123063
SCZ PGS	Maternal BMI during early pregancy
SCZ PGS	Underweight and normal	Ref.
SCZ PGS	Overweight	0.92 ( 0.86 - 0.97 )	0.0313579	-2.82519	0.0047253	0.0324021
SCZ PGS	Obesity	0.86 ( 0.8 - 0.93 )	0.0368861	-4.00783	6.12786e-05	0.00110302
SCZ PGS	Maternal age at first birth
SCZ PGS	< 20 years	1.06 ( 0.97 - 1.16 )	0.0456644	1.34109	0.17989	0.40082
SCZ PGS	20-24 years	1.03 ( 0.97 - 1.09 )	0.0293795	0.888852	0.374083	0.636932
SCZ PGS	25-29 years	Ref.
SCZ PGS	30-36 years	1.07 ( 0.99 - 1.16 )	0.0415117	1.65122	0.0986934	0.278664
SCZ PGS	Maternal cohabitation status
SCZ PGS	Cohabitation	Ref.
SCZ PGS	Non-cohabitation	1.06 ( 1 - 1.13 )	0.0320902	1.82207	0.0684451	0.224002
SCZ PGS	Maternal education level
SCZ PGS	Above mandatory education	Ref.
SCZ PGS	Mandatory education	1.03 ( 0.97 - 1.08 )	0.0269163	0.973326	0.330391	0.578465
SCZ PGS	Birth weight for gestational age
SCZ PGS	Small for gestational age (<10th)	0.93 ( 0.87 - 1 )	0.0363332	-1.93326	0.0532036	0.191533
SCZ PGS	Normal for gestational age (10-90th)	Ref.
SCZ PGS	Large for gestational age (>90th)	0.98 ( 0.9 - 1.06 )	0.0417188	-0.498762	0.617947	0.796816
SCZ PGS	Birth weight
SCZ PGS	< 2500g	0.96 ( 0.86 - 1.07 )	0.0534462	-0.767084	0.443032	0.678687
SCZ PGS	2500-3999g	Ref.
SCZ PGS	>3999g	1 ( 0.93 - 1.08 )	0.0363267	0.0932501	0.925705	0.945401
SCZ PGS	Gestational age
SCZ PGS	Preterm	0.91 ( 0.82 - 1.01 )	0.0510823	-1.83144	0.0670352	0.224002
SCZ PGS	Term	Ref.
SCZ PGS	Post-term	1.1 ( 1.02 - 1.18 )	0.0369191	2.53067	0.0113845	0.0675683
SCZ PGS	Apgar score at 5 minutes
SCZ PGS	Normal	Ref.
SCZ PGS	Low	1 ( 0.79 - 1.27 )	0.121473	-0.022305	0.982205	0.996039
SCZ PGS	Caesarean section
SCZ PGS	No	Ref.
SCZ PGS	Yes	1.04 ( 0.98 - 1.1 )	0.0314014	1.18436	0.236271	0.466068
BPD PGS	Maternal smoking
BPD PGS	Non-smoker	Ref.
BPD PGS	Stopping smoking	1.08 ( 0.98 - 1.19 )	0.0491834	1.63286	0.102499	0.283842
BPD PGS	1-10 cigarettes/day	0.99 ( 0.92 - 1.06 )	0.0357044	-0.296533	0.766823	0.897744
BPD PGS	Greater than 10 cigarettes/day	1.08 ( 0.98 - 1.19 )	0.0504823	1.53566	0.124621	0.315058
BPD PGS	Maternal BMI during early pregancy
BPD PGS	Underweight and normal	Ref.
BPD PGS	Overweight	0.99 ( 0.93 - 1.05 )	0.0312738	-0.428935	0.66797	0.833343
BPD PGS	Obesity	0.98 ( 0.91 - 1.05 )	0.036762	-0.506134	0.612762	0.796816
BPD PGS	Maternal age at first birth
BPD PGS	< 20 years	1.07 ( 0.98 - 1.17 )	0.0459771	1.5353	0.12471	0.315058
BPD PGS	20-24 years	1 ( 0.94 - 1.06 )	0.0293485	-0.0135696	0.989173	0.996091
BPD PGS	25-29 years	Ref.
BPD PGS	30-36 years	1.04 ( 0.96 - 1.13 )	0.0411819	0.967247	0.333421	0.578465
BPD PGS	Maternal cohabitation status
BPD PGS	Cohabitation	Ref.
BPD PGS	Non-cohabitation	1.03 ( 0.96 - 1.09 )	0.0321771	0.848757	0.396017	0.644951
BPD PGS	Maternal education level
BPD PGS	Above mandatory education	Ref.
BPD PGS	Mandatory education	1.01 ( 0.96 - 1.06 )	0.0269144	0.317871	0.750583	0.885934
BPD PGS	Birth weight for gestational age
BPD PGS	Small for gestational age (<10th)	0.98 ( 0.92 - 1.06 )	0.0362768	-0.424359	0.671304	0.833343
BPD PGS	Normal for gestational age (10-90th)	Ref.
BPD PGS	Large for gestational age (>90th)	0.98 ( 0.91 - 1.07 )	0.0416583	-0.36327	0.716403	0.86504
BPD PGS	Birth weight
BPD PGS	< 2500g	0.91 ( 0.82 - 1.01 )	0.0534577	-1.70774	0.0876837	0.263051
BPD PGS	2500-3999g	Ref.
BPD PGS	>3999g	1 ( 0.93 - 1.07 )	0.0363193	-0.126443	0.899381	0.933378
BPD PGS	Gestational age
BPD PGS	Preterm	0.92 ( 0.84 - 1.02 )	0.0509984	-1.56032	0.118685	0.31407
BPD PGS	Term	Ref.
BPD PGS	Post-term	1.06 ( 0.99 - 1.14 )	0.0368511	1.55495	0.119957	0.31407
BPD PGS	Apgar score at 5 minutes
BPD PGS	Normal	Ref.
BPD PGS	Low	0.89 ( 0.7 - 1.13 )	0.120872	-0.970053	0.33202	0.578465
BPD PGS	Caesarean section
BPD PGS	No	Ref.
BPD PGS	Yes	1.05 ( 0.99 - 1.12 )	0.0313953	1.51622	0.129464	0.321427
MDD PGS	Maternal smoking
MDD PGS	Non-smoker	Ref.
MDD PGS	Stopping smoking	1.07 ( 0.98 - 1.18 )	0.0493142	1.44702	0.14789	0.349117
MDD PGS	1-10 cigarettes/day	1.19 ( 1.11 - 1.27 )	0.0358188	4.80766	1.52711e-06	3.66506e-05
MDD PGS	Greater than 10 cigarettes/day	1.21 ( 1.1 - 1.34 )	0.0503392	3.78378	0.000154463	0.00222427
MDD PGS	Maternal BMI during early pregancy
MDD PGS	Underweight and normal	Ref.
MDD PGS	Overweight	1.11 ( 1.05 - 1.19 )	0.0312959	3.47062	0.000519256	0.00623108
MDD PGS	Obesity	1.1 ( 1.02 - 1.18 )	0.0367797	2.49977	0.0124274	0.0688286
MDD PGS	Maternal age at first birth
MDD PGS	< 20 years	1.39 ( 1.27 - 1.52 )	0.0463982	7.12752	1.02196e-12	7.35809e-11
MDD PGS	20-24 years	1.2 ( 1.14 - 1.28 )	0.0298695	6.23737	4.44987e-10	2.13594e-08
MDD PGS	25-29 years	Ref.
MDD PGS	30-36 years	0.97 ( 0.89 - 1.05 )	0.0418139	-0.774898	0.4384	0.678687
MDD PGS	Maternal cohabitation status
MDD PGS	Cohabitation	Ref.
MDD PGS	Non-cohabitation	1.2 ( 1.12 - 1.28 )	0.0322789	5.57228	2.5142e-08	7.24089e-07
MDD PGS	Maternal education level
MDD PGS	Above mandatory education	Ref.
MDD PGS	Mandatory education	1.28 ( 1.21 - 1.35 )	0.0275374	9.01608	1.9494e-19	2.80713e-17
MDD PGS	Birth weight for gestational age
MDD PGS	Small for gestational age (<10th)	0.99 ( 0.92 - 1.07 )	0.0363156	-0.2169	0.828287	0.924599
MDD PGS	Normal for gestational age (10-90th)	Ref.
MDD PGS	Large for gestational age (>90th)	1.06 ( 0.98 - 1.15 )	0.0415817	1.3801	0.167557	0.389165
MDD PGS	Birth weight
MDD PGS	< 2500g	0.98 ( 0.88 - 1.09 )	0.0534573	-0.410541	0.681409	0.835854
MDD PGS	2500-3999g	Ref.
MDD PGS	>3999g	1.03 ( 0.96 - 1.11 )	0.0362424	0.877178	0.38039	0.636932
MDD PGS	Gestational age
MDD PGS	Preterm	1.01 ( 0.91 - 1.11 )	0.0510236	0.12766	0.898418	0.933378
MDD PGS	Term	Ref.
MDD PGS	Post-term	1.04 ( 0.97 - 1.11 )	0.0367778	0.997182	0.318676	0.573617
MDD PGS	Apgar score at 5 minutes
MDD PGS	Normal	Ref.
MDD PGS	Low	1.02 ( 0.8 - 1.29 )	0.12147	0.154866	0.876927	0.933378
MDD PGS	Caesarean section
MDD PGS	No	Ref.
MDD PGS	Yes	1.08 ( 1.02 - 1.15 )	0.0313523	2.56926	0.0101917	0.0638091
Anxiety PGS	Maternal smoking
Anxiety PGS	Non-smoker	Ref.
Anxiety PGS	Stopping smoking	0.97 ( 0.88 - 1.07 )	0.0494308	-0.574535	0.565606	0.764319
Anxiety PGS	1-10 cigarettes/day	1.04 ( 0.97 - 1.12 )	0.0356965	1.18744	0.235053	0.466068
Anxiety PGS	Greater than 10 cigarettes/day	1.16 ( 1.05 - 1.28 )	0.050326	2.87044	0.00409896	0.0295125
Anxiety PGS	Maternal BMI during early pregancy
Anxiety PGS	Underweight and normal	Ref.
Anxiety PGS	Overweight	1.02 ( 0.96 - 1.09 )	0.0314208	0.72501	0.468446	0.696837
Anxiety PGS	Obesity	1.02 ( 0.95 - 1.1 )	0.0369419	0.571101	0.567931	0.764319
Anxiety PGS	Maternal age at first birth
Anxiety PGS	< 20 years	1.19 ( 1.08 - 1.3 )	0.0459193	3.73567	0.000187213	0.00245079
Anxiety PGS	20-24 years	1.1 ( 1.04 - 1.17 )	0.0296228	3.22517	0.00125898	0.0113308
Anxiety PGS	25-29 years	Ref.
Anxiety PGS	30-36 years	1.03 ( 0.95 - 1.12 )	0.0420645	0.658123	0.510459	0.720648
Anxiety PGS	Maternal cohabitation status
Anxiety PGS	Cohabitation	Ref.
Anxiety PGS	Non-cohabitation	1.07 ( 1.01 - 1.14 )	0.0322239	2.19447	0.0282019	0.123063
Anxiety PGS	Maternal education level
Anxiety PGS	Above mandatory education	Ref.
Anxiety PGS	Mandatory education	1.11 ( 1.05 - 1.17 )	0.0271433	3.86493	0.000111122	0.00177795
Anxiety PGS	Birth weight for gestational age
Anxiety PGS	Small for gestational age (<10th)	0.94 ( 0.87 - 1.01 )	0.0364988	-1.79121	0.0732592	0.23443
Anxiety PGS	Normal for gestational age (10-90th)	Ref.
Anxiety PGS	Large for gestational age (>90th)	1.02 ( 0.94 - 1.11 )	0.041832	0.536551	0.591578	0.781997
Anxiety PGS	Birth weight
Anxiety PGS	< 2500g	0.95 ( 0.85 - 1.05 )	0.0536934	-1.03989	0.298392	0.543904
Anxiety PGS	2500-3999g	Ref.
Anxiety PGS	>3999g	1.08 ( 1.01 - 1.16 )	0.03649	2.16332	0.0305169	0.128618
Anxiety PGS	Gestational age
Anxiety PGS	Preterm	0.89 ( 0.8 - 0.98 )	0.0513617	-2.30109	0.0213865	0.106195
Anxiety PGS	Term	Ref.
Anxiety PGS	Post-term	1.06 ( 0.99 - 1.14 )	0.0370137	1.65638	0.0976441	0.278664
Anxiety PGS	Apgar score at 5 minutes
Anxiety PGS	Normal	Ref.
Anxiety PGS	Low	1.1 ( 0.87 - 1.4 )	0.121672	0.795554	0.426292	0.671925
Anxiety PGS	Caesarean section
Anxiety PGS	No	Ref.
Anxiety PGS	Yes	1.01 ( 0.95 - 1.07 )	0.0315343	0.236058	0.813388	0.924599
ANO PGS	Maternal smoking
ANO PGS	Non-smoker	Ref.
ANO PGS	Stopping smoking	0.99 ( 0.9 - 1.09 )	0.0493047	-0.276293	0.782323	0.901236
ANO PGS	1-10 cigarettes/day	0.92 ( 0.86 - 0.99 )	0.0358061	-2.20001	0.0278063	0.123063
ANO PGS	Greater than 10 cigarettes/day	0.9 ( 0.82 - 0.99 )	0.0504252	-2.06435	0.0389845	0.151723
ANO PGS	Maternal BMI during early pregancy
ANO PGS	Underweight and normal	Ref.
ANO PGS	Overweight	0.9 ( 0.84 - 0.96 )	0.0314234	-3.4019	0.000669185	0.00741251
ANO PGS	Obesity	0.88 ( 0.82 - 0.95 )	0.0370251	-3.32945	0.000870179	0.00895042
ANO PGS	Maternal age at first birth
ANO PGS	< 20 years	0.97 ( 0.89 - 1.06 )	0.0460596	-0.612359	0.5403	0.753371
ANO PGS	20-24 years	0.98 ( 0.93 - 1.04 )	0.0295047	-0.660586	0.508878	0.720648
ANO PGS	25-29 years	Ref.
ANO PGS	30-36 years	1.01 ( 0.93 - 1.1 )	0.0410089	0.283252	0.776984	0.901236
ANO PGS	Maternal cohabitation status
ANO PGS	Cohabitation	Ref.
ANO PGS	Non-cohabitation	0.96 ( 0.9 - 1.03 )	0.0322653	-1.1557	0.247802	0.475781
ANO PGS	Maternal education level
ANO PGS	Above mandatory education	Ref.
ANO PGS	Mandatory education	0.92 ( 0.87 - 0.97 )	0.0270656	-2.99273	0.00276494	0.0209553
ANO PGS	Birth weight for gestational age
ANO PGS	Small for gestational age (<10th)	0.98 ( 0.91 - 1.05 )	0.0363413	-0.662667	0.507544	0.720648
ANO PGS	Normal for gestational age (10-90th)	Ref.
ANO PGS	Large for gestational age (>90th)	1.01 ( 0.93 - 1.09 )	0.0417141	0.145419	0.88438	0.933378
ANO PGS	Birth weight
ANO PGS	< 2500g	0.96 ( 0.87 - 1.07 )	0.0536807	-0.66804	0.504108	0.720648
ANO PGS	2500-3999g	Ref.
ANO PGS	>3999g	1.03 ( 0.96 - 1.1 )	0.0363508	0.755438	0.449986	0.682085
ANO PGS	Gestational age
ANO PGS	Preterm	1.05 ( 0.95 - 1.16 )	0.051113	0.879567	0.379094	0.636932
ANO PGS	Term	Ref.
ANO PGS	Post-term	1.06 ( 0.99 - 1.14 )	0.0368	1.69131	0.0907782	0.266777
ANO PGS	Apgar score at 5 minutes
ANO PGS	Normal	Ref.
ANO PGS	Low	1.04 ( 0.82 - 1.32 )	0.121056	0.3573	0.720867	0.86504
ANO PGS	Caesarean section
ANO PGS	No	Ref.
ANO PGS	Yes	1 ( 0.94 - 1.06 )	0.0314204	-0.00293905	0.997655	0.997655
OCD PGS	Maternal smoking
OCD PGS	Non-smoker	Ref.
OCD PGS	Stopping smoking	1.01 ( 0.91 - 1.11 )	0.049124	0.143	0.88629	0.933378
OCD PGS	1-10 cigarettes/day	0.96 ( 0.9 - 1.03 )	0.0356859	-1.11958	0.262893	0.490623
OCD PGS	Greater than 10 cigarettes/day	0.97 ( 0.88 - 1.07 )	0.0502203	-0.536043	0.591929	0.781997
OCD PGS	Maternal BMI during early pregancy
OCD PGS	Underweight and normal	Ref.
OCD PGS	Overweight	0.96 ( 0.9 - 1.02 )	0.0313056	-1.31272	0.189276	0.40082
OCD PGS	Obesity	0.89 ( 0.83 - 0.96 )	0.036792	-3.17695	0.00148832	0.0126069
OCD PGS	Maternal age at first birth
OCD PGS	< 20 years	0.94 ( 0.86 - 1.03 )	0.0458027	-1.30357	0.19238	0.401488
OCD PGS	20-24 years	0.95 ( 0.9 - 1.01 )	0.0293484	-1.71456	0.0864262	0.263051
OCD PGS	25-29 years	Ref.
OCD PGS	30-36 years	0.97 ( 0.89 - 1.05 )	0.0413907	-0.843492	0.398953	0.644951
OCD PGS	Maternal cohabitation status
OCD PGS	Cohabitation	Ref.
OCD PGS	Non-cohabitation	0.95 ( 0.9 - 1.02 )	0.0321215	-1.47442	0.140369	0.336885
OCD PGS	Maternal education level
OCD PGS	Above mandatory education	Ref.
OCD PGS	Mandatory education	0.95 ( 0.9 - 1 )	0.0269205	-2.00961	0.0444721	0.168526
OCD PGS	Birth weight for gestational age
OCD PGS	Small for gestational age (<10th)	0.94 ( 0.88 - 1.01 )	0.0363167	-1.56482	0.117624	0.31407
OCD PGS	Normal for gestational age (10-90th)	Ref.
OCD PGS	Large for gestational age (>90th)	0.99 ( 0.91 - 1.08 )	0.0416922	-0.218046	0.827393	0.924599
OCD PGS	Birth weight
OCD PGS	< 2500g	0.9 ( 0.81 - 1 )	0.0536211	-1.90957	0.0561888	0.197346
OCD PGS	2500-3999g	Ref.
OCD PGS	>3999g	1.05 ( 0.98 - 1.13 )	0.0363457	1.31848	0.187344	0.40082
OCD PGS	Gestational age
OCD PGS	Preterm	0.94 ( 0.85 - 1.04 )	0.0510954	-1.11289	0.265754	0.490623
OCD PGS	Term	Ref.
OCD PGS	Post-term	1.08 ( 1.01 - 1.16 )	0.036817	2.11225	0.0346652	0.138661
OCD PGS	Apgar score at 5 minutes
OCD PGS	Normal	Ref.
OCD PGS	Low	0.94 ( 0.74 - 1.2 )	0.122037	-0.487451	0.625939	0.796816
OCD PGS	Caesarean section
OCD PGS	No	Ref.
OCD PGS	Yes	1.04 ( 0.98 - 1.11 )	0.0313849	1.33753	0.181051	0.40082
Note, ADHD, Attention-deficit hyperactivity disorder; ASD, Autism Spectrum Disorder; SCZ, schizophrenia; MDD, depression; BPD, bipolar disorder; OCD, Obsessive-Compulsive Disorder; ANO, anorexia nervosa.

## Sheet: Supplementary Table 6
Supplementary Table 6	Associations between 8 psychiatric conditions PGS and adverse perinatal events (sensitivity analysis, represent group, n=3,740)
PGS	Perinatal risk factors	OR (95% CI)	Std.error	statistic	p.value	FDR-adjusted p
ADHD PGS	Maternal smoking
ADHD PGS	Non-smoker	Ref.
ADHD PGS	Stopping smoking	1.03 ( 0.89 - 1.19 )	0.0749	0.374152	0.708291	0.904578
ADHD PGS	1-10 cigarettes/day	1.07 ( 0.96 - 1.21 )	0.0591428	1.21276	0.225221	0.557843
ADHD PGS	Greater than 10 cigarettes/day	1.31 ( 1.09 - 1.59 )	0.0961065	2.83466	0.00458743	0.0506762
ADHD PGS	Maternal BMI during early pregancy
ADHD PGS	Underweight and normal	Ref.
ADHD PGS	Overweight	1.01 ( 0.93 - 1.09 )	0.0414766	0.196272	0.844398	0.97275
ADHD PGS	Obesity	1.07 ( 0.97 - 1.18 )	0.0501347	1.33931	0.18047	0.490333
ADHD PGS	Maternal age at first birth
ADHD PGS	< 20 years	1.08 ( 0.9 - 1.3 )	0.0932564	0.825951	0.408832	0.717949
ADHD PGS	20-24 years	1.1 ( 1.02 - 1.19 )	0.0411768	2.36281	0.0181369	0.124368
ADHD PGS	25-29 years	Ref.
ADHD PGS	30-36 years	0.91 ( 0.83 - 0.99 )	0.0465337	-2.1352	0.0327447	0.196468
ADHD PGS	Maternal cohabitation status
ADHD PGS	Cohabitation	Ref.
ADHD PGS	Non-cohabitation	1.23 ( 1.1 - 1.37 )	0.0564649	3.67002	0.000242527	0.00388043
ADHD PGS	Maternal education level
ADHD PGS	Above mandatory education	Ref.
ADHD PGS	Mandatory education	1.17 ( 1.08 - 1.27 )	0.0421335	3.77772	0.000158273	0.00306385
ADHD PGS	Birth weight for gestational age
ADHD PGS	Small for gestational age (<10th)	1.01 ( 0.92 - 1.11 )	0.0481197	0.179034	0.857911	0.97275
ADHD PGS	Normal for gestational age (10-90th)	Ref.
ADHD PGS	Large for gestational age (>90th)	0.91 ( 0.82 - 1.03 )	0.0585186	-1.52284	0.127798	0.400063
ADHD PGS	Birth weight
ADHD PGS	< 2500g	1.05 ( 0.9 - 1.22 )	0.0778458	0.583463	0.559582	0.820077
ADHD PGS	2500-3999g	Ref.
ADHD PGS	>3999g	1 ( 0.91 - 1.1 )	0.0488936	-0.0647287	0.94839	0.996898
ADHD PGS	Gestational age
ADHD PGS	Preterm	1.09 ( 0.94 - 1.26 )	0.0744056	1.17482	0.240065	0.566711
ADHD PGS	Term	Ref.
ADHD PGS	Post-term	0.98 ( 0.89 - 1.07 )	0.049125	-0.494535	0.620928	0.83403
ADHD PGS	Apgar score at 5 minutes
ADHD PGS	Normal	Ref.
ADHD PGS	Low	0.62 ( 0.42 - 0.92 )	0.198669	-2.40106	0.0163475	0.122617
ADHD PGS	Caesarean section
ADHD PGS	No	Ref.
ADHD PGS	Yes	1.1 ( 1.01 - 1.2 )	0.0435186	2.2465	0.0246719	0.161489
ASD PGS	Maternal smoking
ASD PGS	Non-smoker	Ref.
ASD PGS	Stopping smoking	0.97 ( 0.84 - 1.12 )	0.0734744	-0.434378	0.664014	0.861836
ASD PGS	1-10 cigarettes/day	0.98 ( 0.88 - 1.1 )	0.0582586	-0.322345	0.747192	0.927548
ASD PGS	Greater than 10 cigarettes/day	0.91 ( 0.76 - 1.09 )	0.0922026	-0.986762	0.323759	0.652638
ASD PGS	Maternal BMI during early pregancy
ASD PGS	Underweight and normal	Ref.
ASD PGS	Overweight	1 ( 0.92 - 1.08 )	0.0413873	-0.0789187	0.937097	0.996898
ASD PGS	Obesity	0.91 ( 0.82 - 1 )	0.0500048	-1.98473	0.0471749	0.234248
ASD PGS	Maternal age at first birth
ASD PGS	< 20 years	0.98 ( 0.83 - 1.17 )	0.0876692	-0.183612	0.854318	0.97275
ASD PGS	20-24 years	1 ( 0.93 - 1.09 )	0.0407422	0.113074	0.909972	0.992696
ASD PGS	25-29 years	Ref.
ASD PGS	30-36 years	1.09 ( 0.99 - 1.2 )	0.0476236	1.80487	0.0710953	0.284381
ASD PGS	Maternal cohabitation status
ASD PGS	Cohabitation	Ref.
ASD PGS	Non-cohabitation	0.97 ( 0.87 - 1.08 )	0.0546623	-0.568791	0.569498	0.820077
ASD PGS	Maternal education level
ASD PGS	Above mandatory education	Ref.
ASD PGS	Mandatory education	1 ( 0.92 - 1.08 )	0.0411876	-0.00885111	0.992938	0.996898
ASD PGS	Birth weight for gestational age
ASD PGS	Small for gestational age (<10th)	0.97 ( 0.88 - 1.06 )	0.0479835	-0.690725	0.489738	0.77497
ASD PGS	Normal for gestational age (10-90th)	Ref.
ASD PGS	Large for gestational age (>90th)	1.12 ( 1 - 1.26 )	0.0586681	1.96672	0.0492158	0.236236
ASD PGS	Birth weight
ASD PGS	< 2500g	0.96 ( 0.83 - 1.12 )	0.077017	-0.505676	0.613084	0.83403
ASD PGS	2500-3999g	Ref.
ASD PGS	>3999g	1.03 ( 0.93 - 1.13 )	0.0488949	0.508078	0.611399	0.83403
ASD PGS	Gestational age
ASD PGS	Preterm	1 ( 0.87 - 1.16 )	0.0738831	0.0106738	0.991484	0.996898
ASD PGS	Term	Ref.
ASD PGS	Post-term	1.01 ( 0.92 - 1.11 )	0.0488261	0.145965	0.883949	0.986734
ASD PGS	Apgar score at 5 minutes
ASD PGS	Normal	Ref.
ASD PGS	Low	0.93 ( 0.63 - 1.38 )	0.199282	-0.341161	0.732983	0.917822
ASD PGS	Caesarean section
ASD PGS	No	Ref.
ASD PGS	Yes	0.95 ( 0.88 - 1.04 )	0.0432452	-1.11066	0.266713	0.607986
SCZ PGS	Maternal smoking
SCZ PGS	Non-smoker	Ref.
SCZ PGS	Stopping smoking	1.15 ( 0.99 - 1.33 )	0.0745271	1.84014	0.065747	0.284381
SCZ PGS	1-10 cigarettes/day	1.11 ( 0.99 - 1.25 )	0.0590264	1.80938	0.0703926	0.284381
SCZ PGS	Greater than 10 cigarettes/day	0.95 ( 0.78 - 1.14 )	0.0958289	-0.580254	0.561744	0.820077
SCZ PGS	Maternal BMI during early pregancy
SCZ PGS	Underweight and normal	Ref.
SCZ PGS	Overweight	0.85 ( 0.79 - 0.93 )	0.0418186	-3.77675	0.000158889	0.00306385
SCZ PGS	Obesity	0.75 ( 0.68 - 0.83 )	0.0505869	-5.74816	9.02196e-09	1.29916e-06
SCZ PGS	Maternal age at first birth
SCZ PGS	< 20 years	1 ( 0.84 - 1.2 )	0.0910502	0.0342426	0.972684	0.996898
SCZ PGS	20-24 years	1.05 ( 0.97 - 1.13 )	0.0408058	1.08929	0.276026	0.611503
SCZ PGS	25-29 years	Ref.
SCZ PGS	30-36 years	1.08 ( 0.98 - 1.18 )	0.0469234	1.61017	0.10736	0.359532
SCZ PGS	Maternal cohabitation status
SCZ PGS	Cohabitation	Ref.
SCZ PGS	Non-cohabitation	1.15 ( 1.03 - 1.28 )	0.0554601	2.54045	0.011071	0.093778
SCZ PGS	Maternal education level
SCZ PGS	Above mandatory education	Ref.
SCZ PGS	Mandatory education	1.07 ( 0.99 - 1.17 )	0.0414297	1.73963	0.0819235	0.315422
SCZ PGS	Birth weight for gestational age
SCZ PGS	Small for gestational age (<10th)	0.95 ( 0.86 - 1.04 )	0.0479356	-1.13507	0.256345	0.595383
SCZ PGS	Normal for gestational age (10-90th)	Ref.
SCZ PGS	Large for gestational age (>90th)	1 ( 0.9 - 1.13 )	0.0584794	0.068837	0.945119	0.996898
SCZ PGS	Birth weight
SCZ PGS	< 2500g	0.93 ( 0.8 - 1.09 )	0.0773257	-0.878543	0.379649	0.710745
SCZ PGS	2500-3999g	Ref.
SCZ PGS	>3999g	1.02 ( 0.93 - 1.12 )	0.0488816	0.43394	0.664332	0.861836
SCZ PGS	Gestational age
SCZ PGS	Preterm	0.93 ( 0.8 - 1.08 )	0.0740489	-0.979934	0.327119	0.652638
SCZ PGS	Term	Ref.
SCZ PGS	Post-term	1.11 ( 1.01 - 1.22 )	0.0493561	2.14433	0.0320061	0.196468
SCZ PGS	Apgar score at 5 minutes
SCZ PGS	Normal	Ref.
SCZ PGS	Low	0.97 ( 0.66 - 1.44 )	0.199247	-0.134919	0.892676	0.988811
SCZ PGS	Caesarean section
SCZ PGS	No	Ref.
SCZ PGS	Yes	1.13 ( 1.04 - 1.23 )	0.0435122	2.81178	0.00492685	0.0506762
BPD PGS	Maternal smoking
BPD PGS	Non-smoker	Ref.
BPD PGS	Stopping smoking	1.07 ( 0.93 - 1.24 )	0.0743581	0.972401	0.330851	0.652638
BPD PGS	1-10 cigarettes/day	1.01 ( 0.9 - 1.13 )	0.0596943	0.119177	0.905135	0.992696
BPD PGS	Greater than 10 cigarettes/day	0.88 ( 0.73 - 1.06 )	0.0961856	-1.32335	0.18572	0.495253
BPD PGS	Maternal BMI during early pregancy
BPD PGS	Underweight and normal	Ref.
BPD PGS	Overweight	0.94 ( 0.87 - 1.02 )	0.0415392	-1.43689	0.15075	0.44302
BPD PGS	Obesity	0.95 ( 0.86 - 1.05 )	0.050116	-1.02169	0.306927	0.652638
BPD PGS	Maternal age at first birth
BPD PGS	< 20 years	0.98 ( 0.82 - 1.17 )	0.0923435	-0.218621	0.826946	0.97275
BPD PGS	20-24 years	1 ( 0.92 - 1.08 )	0.0409565	0.00388717	0.996898	0.996898
BPD PGS	25-29 years	Ref.
BPD PGS	30-36 years	0.99 ( 0.9 - 1.08 )	0.0466378	-0.297074	0.76641	0.93528
BPD PGS	Maternal cohabitation status
BPD PGS	Cohabitation	Ref.
BPD PGS	Non-cohabitation	1.01 ( 0.91 - 1.13 )	0.0556261	0.192689	0.847203	0.97275
BPD PGS	Maternal education level
BPD PGS	Above mandatory education	Ref.
BPD PGS	Mandatory education	1.05 ( 0.96 - 1.14 )	0.0417514	1.10257	0.270216	0.607986
BPD PGS	Birth weight for gestational age
BPD PGS	Small for gestational age (<10th)	0.96 ( 0.87 - 1.06 )	0.0479802	-0.828365	0.407464	0.717949
BPD PGS	Normal for gestational age (10-90th)	Ref.
BPD PGS	Large for gestational age (>90th)	1.04 ( 0.93 - 1.17 )	0.0586444	0.653216	0.513617	0.788165
BPD PGS	Birth weight
BPD PGS	< 2500g	0.82 ( 0.7 - 0.95 )	0.0778741	-2.61127	0.00902062	0.0865979
BPD PGS	2500-3999g	Ref.
BPD PGS	>3999g	1.05 ( 0.96 - 1.16 )	0.0490831	1.05503	0.291413	0.635809
BPD PGS	Gestational age
BPD PGS	Preterm	0.86 ( 0.74 - 0.99 )	0.0742009	-2.03158	0.0421965	0.218976
BPD PGS	Term	Ref.
BPD PGS	Post-term	1.01 ( 0.92 - 1.11 )	0.0491245	0.20942	0.83412	0.97275
BPD PGS	Apgar score at 5 minutes
BPD PGS	Normal	Ref.
BPD PGS	Low	0.82 ( 0.55 - 1.21 )	0.199239	-0.995885	0.319306	0.652638
BPD PGS	Caesarean section
BPD PGS	No	Ref.
BPD PGS	Yes	1.03 ( 0.95 - 1.12 )	0.0433816	0.731431	0.464516	0.768155
MDD PGS	Maternal smoking
MDD PGS	Non-smoker	Ref.
MDD PGS	Stopping smoking	0.96 ( 0.83 - 1.1 )	0.0740743	-0.616397	0.537632	0.806449
MDD PGS	1-10 cigarettes/day	1.2 ( 1.07 - 1.35 )	0.05904	3.1238	0.00178532	0.0233715
MDD PGS	Greater than 10 cigarettes/day	1.07 ( 0.89 - 1.29 )	0.0951986	0.70803	0.478926	0.768155
MDD PGS	Maternal BMI during early pregancy
MDD PGS	Underweight and normal	Ref.
MDD PGS	Overweight	1.13 ( 1.04 - 1.23 )	0.0415582	3.01727	0.00255063	0.0306076
MDD PGS	Obesity	1.11 ( 1 - 1.22 )	0.0499863	2.02782	0.0425787	0.218976
MDD PGS	Maternal age at first birth
MDD PGS	< 20 years	1.5 ( 1.26 - 1.8 )	0.091442	4.45641	8.33445e-06	0.000400054
MDD PGS	20-24 years	1.18 ( 1.09 - 1.28 )	0.0411787	3.95385	7.6905e-05	0.00276858
MDD PGS	25-29 years	Ref.
MDD PGS	30-36 years	0.96 ( 0.88 - 1.06 )	0.0472301	-0.754471	0.450567	0.768155
MDD PGS	Maternal cohabitation status
MDD PGS	Cohabitation	Ref.
MDD PGS	Non-cohabitation	1.24 ( 1.11 - 1.38 )	0.0554061	3.83979	0.000123141	0.00306385
MDD PGS	Maternal education level
MDD PGS	Above mandatory education	Ref.
MDD PGS	Mandatory education	1.22 ( 1.12 - 1.32 )	0.0417264	4.70041	2.59634e-06	0.000186936
MDD PGS	Birth weight for gestational age
MDD PGS	Small for gestational age (<10th)	0.94 ( 0.86 - 1.04 )	0.0480739	-1.1948	0.232166	0.557843
MDD PGS	Normal for gestational age (10-90th)	Ref.
MDD PGS	Large for gestational age (>90th)	1.16 ( 1.03 - 1.3 )	0.0586456	2.54177	0.0110291	0.093778
MDD PGS	Birth weight
MDD PGS	< 2500g	1 ( 0.86 - 1.16 )	0.0772729	-0.044463	0.964535	0.996898
MDD PGS	2500-3999g	Ref.
MDD PGS	>3999g	1.09 ( 0.99 - 1.2 )	0.0489201	1.73221	0.0832364	0.315422
MDD PGS	Gestational age
MDD PGS	Preterm	0.95 ( 0.82 - 1.1 )	0.0741199	-0.651852	0.514496	0.788165
MDD PGS	Term	Ref.
MDD PGS	Post-term	0.98 ( 0.89 - 1.07 )	0.049132	-0.488039	0.625522	0.83403
MDD PGS	Apgar score at 5 minutes
MDD PGS	Normal	Ref.
MDD PGS	Low	1.06 ( 0.72 - 1.56 )	0.198183	0.27356	0.784423	0.941308
MDD PGS	Caesarean section
MDD PGS	No	Ref.
MDD PGS	Yes	1.07 ( 0.98 - 1.16 )	0.0433053	1.46522	0.142862	0.437704
Anxiety PGS	Maternal smoking
Anxiety PGS	Non-smoker	Ref.
Anxiety PGS	Stopping smoking	0.94 ( 0.82 - 1.09 )	0.0742042	-0.775895	0.437811	0.759576
Anxiety PGS	1-10 cigarettes/day	1.05 ( 0.93 - 1.17 )	0.0592627	0.749503	0.453554	0.768155
Anxiety PGS	Greater than 10 cigarettes/day	1.22 ( 1.01 - 1.46 )	0.0940451	2.07809	0.0377012	0.208807
Anxiety PGS	Maternal BMI during early pregancy
Anxiety PGS	Underweight and normal	Ref.
Anxiety PGS	Overweight	1.02 ( 0.94 - 1.11 )	0.0415367	0.496691	0.619407	0.83403
Anxiety PGS	Obesity	1.02 ( 0.92 - 1.12 )	0.0500925	0.311308	0.755567	0.929928
Anxiety PGS	Maternal age at first birth
Anxiety PGS	< 20 years	1.16 ( 0.97 - 1.39 )	0.0909774	1.63392	0.102275	0.359211
Anxiety PGS	20-24 years	1.06 ( 0.98 - 1.15 )	0.0408801	1.44004	0.149856	0.44302
Anxiety PGS	25-29 years	Ref.
Anxiety PGS	30-36 years	1.04 ( 0.94 - 1.14 )	0.047316	0.737894	0.460579	0.768155
Anxiety PGS	Maternal cohabitation status
Anxiety PGS	Cohabitation	Ref.
Anxiety PGS	Non-cohabitation	1.14 ( 1.02 - 1.27 )	0.0553729	2.38606	0.0170301	0.122617
Anxiety PGS	Maternal education level
Anxiety PGS	Above mandatory education	Ref.
Anxiety PGS	Mandatory education	1.07 ( 0.99 - 1.16 )	0.041428	1.66893	0.0951316	0.342474
Anxiety PGS	Birth weight for gestational age
Anxiety PGS	Small for gestational age (<10th)	0.89 ( 0.81 - 0.98 )	0.0483299	-2.46976	0.0135202	0.108162
Anxiety PGS	Normal for gestational age (10-90th)	Ref.
Anxiety PGS	Large for gestational age (>90th)	1.04 ( 0.93 - 1.17 )	0.0586516	0.718547	0.47242	0.768155
Anxiety PGS	Birth weight
Anxiety PGS	< 2500g	0.9 ( 0.78 - 1.05 )	0.0777931	-1.28415	0.199089	0.511944
Anxiety PGS	2500-3999g	Ref.
Anxiety PGS	>3999g	1.1 ( 1 - 1.21 )	0.0490157	1.86145	0.0626812	0.284381
Anxiety PGS	Gestational age
Anxiety PGS	Preterm	0.86 ( 0.74 - 0.99 )	0.0746795	-2.07984	0.0375401	0.208807
Anxiety PGS	Term	Ref.
Anxiety PGS	Post-term	1 ( 0.91 - 1.1 )	0.0493257	0.0204575	0.983678	0.996898
Anxiety PGS	Apgar score at 5 minutes
Anxiety PGS	Normal	Ref.
Anxiety PGS	Low	0.9 ( 0.61 - 1.34 )	0.200308	-0.500019	0.617061	0.83403
Anxiety PGS	Caesarean section
Anxiety PGS	No	Ref.
Anxiety PGS	Yes	1 ( 0.92 - 1.09 )	0.0434438	0.0116778	0.990683	0.996898
ANO PGS	Maternal smoking
ANO PGS	Non-smoker	Ref.
ANO PGS	Stopping smoking	0.95 ( 0.82 - 1.1 )	0.0748822	-0.706147	0.480097	0.768155
ANO PGS	1-10 cigarettes/day	0.93 ( 0.82 - 1.04 )	0.0598616	-1.29359	0.195806	0.511944
ANO PGS	Greater than 10 cigarettes/day	0.87 ( 0.72 - 1.06 )	0.0979644	-1.38279	0.16673	0.479097
ANO PGS	Maternal BMI during early pregancy
ANO PGS	Underweight and normal	Ref.
ANO PGS	Overweight	0.85 ( 0.79 - 0.93 )	0.0419059	-3.75956	0.000170214	0.00306385
ANO PGS	Obesity	0.85 ( 0.77 - 0.93 )	0.0506333	-3.31626	0.000912317	0.0131374
ANO PGS	Maternal age at first birth
ANO PGS	< 20 years	1.02 ( 0.85 - 1.23 )	0.092801	0.255143	0.798613	0.950415
ANO PGS	20-24 years	0.94 ( 0.87 - 1.02 )	0.041224	-1.37323	0.16968	0.479097
ANO PGS	25-29 years	Ref.
ANO PGS	30-36 years	0.98 ( 0.89 - 1.07 )	0.0466816	-0.454484	0.64948	0.858029
ANO PGS	Maternal cohabitation status
ANO PGS	Cohabitation	Ref.
ANO PGS	Non-cohabitation	0.92 ( 0.82 - 1.02 )	0.0559868	-1.52747	0.126644	0.400063
ANO PGS	Maternal education level
ANO PGS	Above mandatory education	Ref.
ANO PGS	Mandatory education	0.97 ( 0.9 - 1.06 )	0.0420344	-0.677269	0.498235	0.779847
ANO PGS	Birth weight for gestational age
ANO PGS	Small for gestational age (<10th)	0.98 ( 0.9 - 1.08 )	0.0481873	-0.341816	0.732489	0.917822
ANO PGS	Normal for gestational age (10-90th)	Ref.
ANO PGS	Large for gestational age (>90th)	1.02 ( 0.91 - 1.15 )	0.058546	0.372068	0.709843	0.904578
ANO PGS	Birth weight
ANO PGS	< 2500g	0.95 ( 0.82 - 1.11 )	0.0777676	-0.633596	0.526345	0.797828
ANO PGS	2500-3999g	Ref.
ANO PGS	>3999g	1.01 ( 0.92 - 1.12 )	0.0490076	0.278002	0.781011	0.941308
ANO PGS	Gestational age
ANO PGS	Preterm	1.08 ( 0.93 - 1.25 )	0.0744494	1.00531	0.31475	0.652638
ANO PGS	Term	Ref.
ANO PGS	Post-term	1.05 ( 0.95 - 1.16 )	0.0494911	1.00069	0.316975	0.652638
ANO PGS	Apgar score at 5 minutes
ANO PGS	Normal	Ref.
ANO PGS	Low	1 ( 0.68 - 1.45 )	0.19286	-0.0178085	0.985792	0.996898
ANO PGS	Caesarean section
ANO PGS	No	Ref.
ANO PGS	Yes	1.04 ( 0.95 - 1.13 )	0.0435618	0.866221	0.386369	0.713297
OCD PGS	Maternal smoking
OCD PGS	Non-smoker	Ref.
OCD PGS	Stopping smoking	0.99 ( 0.85 - 1.14 )	0.0747351	-0.162304	0.871066	0.979949
OCD PGS	1-10 cigarettes/day	0.93 ( 0.83 - 1.05 )	0.0591898	-1.19411	0.232434	0.557843
OCD PGS	Greater than 10 cigarettes/day	0.84 ( 0.7 - 1.01 )	0.0955622	-1.84231	0.0654295	0.284381
OCD PGS	Maternal BMI during early pregancy
OCD PGS	Underweight and normal	Ref.
OCD PGS	Overweight	0.96 ( 0.89 - 1.05 )	0.0414526	-0.897073	0.36968	0.709785
OCD PGS	Obesity	0.93 ( 0.84 - 1.02 )	0.0499022	-1.53244	0.125415	0.400063
OCD PGS	Maternal age at first birth
OCD PGS	< 20 years	0.85 ( 0.71 - 1.01 )	0.0923133	-1.80967	0.0703474	0.284381
OCD PGS	20-24 years	0.95 ( 0.88 - 1.03 )	0.0409028	-1.24968	0.211416	0.534104
OCD PGS	25-29 years	Ref.
OCD PGS	30-36 years	0.98 ( 0.89 - 1.07 )	0.0466448	-0.531193	0.595285	0.83403
OCD PGS	Maternal cohabitation status
OCD PGS	Cohabitation	Ref.
OCD PGS	Non-cohabitation	0.91 ( 0.82 - 1.02 )	0.0557156	-1.61154	0.107062	0.359532
OCD PGS	Maternal education level
OCD PGS	Above mandatory education	Ref.
OCD PGS	Mandatory education	0.94 ( 0.87 - 1.03 )	0.0416781	-1.35735	0.17467	0.483703
OCD PGS	Birth weight for gestational age
OCD PGS	Small for gestational age (<10th)	0.96 ( 0.87 - 1.05 )	0.0479171	-0.899703	0.368278	0.709785
OCD PGS	Normal for gestational age (10-90th)	Ref.
OCD PGS	Large for gestational age (>90th)	1 ( 0.89 - 1.12 )	0.0585586	-0.0554733	0.955761	0.996898
OCD PGS	Birth weight
OCD PGS	< 2500g	0.94 ( 0.81 - 1.09 )	0.0772018	-0.846199	0.397442	0.717949
OCD PGS	2500-3999g	Ref.
OCD PGS	>3999g	1.04 ( 0.95 - 1.15 )	0.049068	0.877802	0.380051	0.710745
OCD PGS	Gestational age
OCD PGS	Preterm	0.88 ( 0.76 - 1.02 )	0.0737423	-1.68325	0.0923259	0.340896
OCD PGS	Term	Ref.
OCD PGS	Post-term	1.04 ( 0.95 - 1.15 )	0.0492009	0.834499	0.404	0.717949
OCD PGS	Apgar score at 5 minutes
OCD PGS	Normal	Ref.
OCD PGS	Low	0.9 ( 0.61 - 1.32 )	0.196621	-0.558788	0.576307	0.821665
OCD PGS	Caesarean section
OCD PGS	No	Ref.
OCD PGS	Yes	0.98 ( 0.9 - 1.06 )	0.0432529	-0.572692	0.566854	0.820077
Note, ADHD, Attention-deficit hyperactivity disorder; ASD, Autism Spectrum Disorder; SCZ, schizophrenia; MDD, depression; BPD, bipolar disorder; OCD, Obsessive-Compulsive Disorder; ANO, anorexia nervosa.

## Sheet: Supplementary Table 7
Supplementary Table 7	Associations of maternal PGS for left-handedness (negative control PGS) and adverse perinatal events
Perinatal risk factors	OR (95%CI) p.value
Maternal smoking
Non-smoker	Ref
Stopping smoking	1.05 ( 0.96 - 1.15 )	0.3
1-10 cigarettes/day	0.99 ( 0.93 - 1.06 )	0.85
Greater than 10 cigarettes/day	0.97 ( 0.88 - 1.06 )	0.48
Maternal BMI during early pregancy
Underweight and normal	Ref
Overweight	0.97 ( 0.91 - 1.03 )	0.29
Obesity	0.96 ( 0.89 - 1.03 )	0.23
Maternal age at first birth
< 20 years	Ref
20-24 years	1.03 ( 0.95 - 1.12 )	0.51
25-29 years	0.98 ( 0.93 - 1.04 )	0.47
30-36 years	1.00 ( 0.93 - 1.09 )	0.91
Maternal cohabitation status
Cohabitation	Ref
Non-cohabitation	1.00 ( 0.95 - 1.07 )	0.88
Maternal education level
Above mandatory education	Ref
Mandatory education	0.99 ( 0.94 - 1.04 )	0.68
Birth weight for gestational age
Small for gestational age (<10th)	Ref
Normal for gestational age (10-90th)	1.01 ( 0.94 - 1.08 )	0.43
Large for gestational age (>90th)	1.00 ( 0.92 - 1.08 )
Birth weight
< 2500g	Ref	0.76
2500-3999g	1.05 ( 0.95 - 1.15 )	0.93
>3999g	1.02 ( 0.95 - 1.09 )
Gestational age
Preterm		0.37
Term	1.07 ( 0.97 - 1.18 )	0.55
Post-term	1.01 ( 0.95 - 1.08 )
Apgar score at 5 minutes
Normal	Ref	0.15
Low	1.18 ( 0.94 - 1.48 )	0.72
Caesarean section
No	Ref
Yes	1.02 ( 0.97 - 1.09 )	0.15

## Sheet: Supplementary Figure 1
Supplementary Figure 1	Distribution of PGS among cases (with studied psychiatric disorders) and controls
Note, ADHD, Attention-deficit/hyperactivity disorder; ASD, Autism Spectrum Disorder; MDD, depression; BPD, bipolar disorder; OCD, Obsessive-Compulsive Disorder; Ano, anorexia nervosa.

## Sheet: Supplementary Figure 2
Supplementary Figure 2	Associations between 8 psychiatric conditions PGS and the cumulative perinatal risk score (sensitivity analysis, population without any mental illness, n=7,030)
Note, ADHD, Attention-deficit/hyperactivity disorder; ASD, Autism Spectrum Disorder; OCD, Obsessive-Compulsive Disorder.
* p < 0.05; ** FDR-adjusted p < 0.05

[truncated: 1 more sheets: Supplementary Figure 3]
